# Supplementary material for: Clinical research capability enhanced for medical undergraduates: an innovative simulation-based clinical research curriculum development
Source: BMC Med Educ. 2022 Jul 14;22:543. doi: 10.1186/s12909-022-03574-6 (PMC9281572; doi:10.1186/s12909-022-03574-6)
Supplement: Supplementary file 6 — Additional file 6. Data. [file 12909_2022_3574_MOESM6_ESM.xlsx]

## Sheet: Sheet1
number	Do you agree to take this survey?(1=yes,2=no)	gender(1=male,2=female)	age	What is your education system?(1=Five-year/Four-year program,2=5+3,3=Eight-year program,4=Master degree candidate,5=Doctor degree candidate,6=Other)	What is your current year in the educational system?	Have you ever participated in clinical research (including clinical trials) before?(1=yes,2=no)	(If you answer yes in last question) What is your role in clinical research?	Have you ever taken relevant systematic training in clinical trials (not regular courses, like conferences or training classes)?(1=yes,2=no)	Have you ever studied relevant knowledge of clinical trials on your own initiative?(1=yes,2=no)	Would you like to carry out clinical trials if it’s possible? (1=yes,2=no)	Do you agree that “the increase in clinical research capabilities can improve medical staff’s clinical practice abilities”?(Strongly disagree (0) - Strongly agree (10))	Do you agree that “clinical trials can promote the development of medical science and thus benefit the patients”?(Strongly disagree (0) - Strongly agree (10))	k1	p1	k2	p2	k3	p3	k4	p4	k5	p5	k6	p6	k7	p7	k8	p8	k9	p9	k10	p10	k11	p11	k12	p12	k13	p13	k14	p14	k15	p15	k16	p16	k17	p17	k18	p18	k19
1	1	2	22	5	5	2		2	1	1	7	9	2	3	1	1	4	3	2	2	3	3	3	3	4	3	2	3	4	3	4	4	4	4	4	4	3	3	3	3	3	3	4	4	4	4	3	2	2
2	1	1	20	3	3	2		2	1	1	10	10	3	2	2	2	2	2	2	2	2	2	2	2	2	2	2	2	2	2	2	2	2	2	2	2	2	2	2	2	2	2	2	2	2	2	2	2	2
3	1	1	20	3	3	2		1	2	1	8	7	2	2	2	2	2	2	3	3	3	3	3	2	3	3	3	2	3	2	3	2	3	2	3	2	3	2	3	2	3	2	3	2	3	2	3	2	3
4	1	1	20	3	3	2		2	1	1	9	10	3	4	3	4	3	2	3	1	3	3	2	2	2	2	2	2	2	2	2	2	3	3	2	2	4	3	3	3	3	3	4	3	3	3	3	3	4
5	1	2	21	3	3	2		2	1	1	7	7	2	1	2	2	1	1	1	1	1	1	1	1	1	1	1	1	1	1	1	1	1	1	1	1	1	1	1	1	1	1	1	1	1	1	1	1	1
6	1	2	20	3	3	2		2	2	1	7	8	1	1	1	1	1	1	1	1	1	1	1	1	1	1	1	1	1	1	1	1	1	1	1	1	1	1	1	1	1	1	1	1	1	1	1	1	1
7	1	1	20	3	3	1	1	2	2	1	9	10	3	2	4	2	2	1	2	1	3	2	2	1	2	1	2	1	2	1	2	1	4	1	3	1	3	1	3	1	3	1	3	2	3	1	2	1	2
8	1	2	20	3	3	2		2	2	1	10	10	2	2	2	2	2	2	2	2	2	2	2	2	2	2	2	2	2	2	2	2	2	2	2	2	2	2	2	2	2	2	2	2	2	2	2	2	2
9	1	2	20	3	3	2		2	2	1	7	8	1	1	1	1	1	1	1	1	2	1	1	1	1	1	1	1	1	1	1	1	1	1	1	1	2	1	1	1	1	1	1	1	2	1	1	1	1
10	1	2	20	3	3	2		2	1	1	8	9	2	2	2	2	3	2	2	2	2	2	2	2	2	2	2	2	2	2	2	2	2	2	2	2	3	2	2	2	3	2	3	2	3	2	2	2	2
11	1	1	20	3	3	1	1	2	1	1	10	10	3	3	3	3	3	3	3	3	3	3	3	3	3	3	3	3	3	3	3	3	3	3	3	3	3	3	3	3	3	3	3	3	3	3	3	3	3
12	1	1	20	3	3	2		1	1	1	8	9	2	2	3	2	2	2	2	2	2	2	2	2	3	2	2	2	3	2	2	1	3	2	3	2	4	3	3	2	2	1	2	2	2	1	2	1	2
13	1	2	20	3	3	2		2	1	1	10	10	3	2	3	2	3	3	3	2	4	4	3	2	2	2	1	1	1	1	2	1	2	1	2	1	3	2	3	2	1	1	2	1	3	2	3	2	1
14	1	1	21	3	3	2		2	2	1	9	10	1	3	3	2	3	3	2	2	3	2	3	2	2	1	2	2	2	2	2	1	3	2	4	2	4	2	2	1	4	2	4	3	2	2	2	1	2
15	1	2	20	3	3	2		2	1	1	10	10	2	2	2	1	2	2	2	2	4	2	3	2	2	2	2	2	2	2	2	2	2	2	2	2	3	3	2	2	2	2	3	3	3	3	3	3	3
16	1	1	20	3	3	2		2	2	1	10	10	4	4	4	3	2	1	1	1	2	1	4	3	2	1	1	1	1	1	1	1	4	4	4	4	3	1	1	1	1	1	3	2	1	1	1	1	1
17	1	2	21	3	3	2		2	2	1	8	10	2	3	2	2	2	2	2	2	2	2	2	2	2	2	2	2	2	2	2	3	2	2	3	3	2	2	2	2	2	2	3	2	2	2	2	2	2
18	1	1	20	3	3	2		1	1	1	8	9	2	2	3	2	2	2	2	2	2	2	2	2	3	2	2	2	2	2	2	2	3	2	3	2	4	2	3	2	2	1	2	2	2	1	2	2	2
19	1	1	22	5	5	2		2	2	1	10	10	1	1	1	1	1	1	1	1	1	1	1	1	1	1	1	1	1	1	1	1	1	1	1	1	1	1	1	1	1	1	1	1	1	1	1	1	1
20	1	1	22	5	5	2		1	1	1	7	8	2	2	4	2	1	1	1	1	1	1	1	1	1	1	1	1	1	1	1	1	1	1	4	1	4	2	3	1	3	1	3	1	3	1	2	1	2
21	1	2	21	3	3	2		2	2	1	8	9	1	1	2	1	1	1	1	1	1	1	1	1	1	1	1	1	1	1	1	1	1	1	1	1	1	1	1	1	1	1	4	4	2	2	1	1	1
22	1	1	24	5	5	2		2	1	1	10	10	3	3	3	3	3	3	3	3	3	3	3	3	3	3	3	3	3	3	3	3	3	3	3	3	3	3	3	3	3	3	3	3	3	3	3	3	3
23	1	2	20	3	3	2		2	2	1	8	9	2	3	4	3	2	3	3	3	4	2	4	3	3	2	4	2	4	4	4	3	4	2	4	4	4	2	4	4	4	4	4	4	4	2	2	2	4
24	1	1	20	3	3	2		2	1	1	10	10	3	3	3	3	3	3	3	3	3	3	3	3	3	3	3	3	3	3	3	3	3	3	3	3	3	3	3	3	3	3	3	3	3	3	3	3	3
25	1	2	20	3	3	2		1	2	1	10	10	1	1	1	1	1	1	1	1	1	1	1	1	1	1	1	1	1	1	1	1	1	1	1	1	1	1	1	1	1	1	1	1	1	1	1	1	1
26	1	1	20	3	3	2		2	2	1	9	9	1	1	1	1	1	1	1	1	1	1	1	1	1	1	1	1	1	1	1	1	1	1	1	1	1	1	1	1	1	1	1	1	1	1	1	1	1
27	1	1	23	5	5	2		1	1	1	7	6	4	3	2	2	1	1	1	1	1	1	1	1	1	1	1	1	1	1	1	1	1	1	3	3	3	3	4	2	2	2	4	1	3	2	3	2	2
28	1	1	20	3	3	2		2	2	1	8	8	4	4	3	3	2	2	2	2	3	3	3	3	4	4	3	3	3	3	3	3	3	3	3	3	3	3	3	3	3	3	3	3	3	3	3	3	3
29	1	2	28	3	3	2		2	2	1	10	10	4	3	4	4	2	2	2	2	4	4	4	4	3	3	4	4	3	3	4	4	4	4	4	3	2	3	2	3	4	3	5	5	4	4	3	3	4
30	1	1	21	3	3	2		2	2	2	10	10	2	2	2	2	2	2	2	2	2	2	2	2	2	2	2	2	2	2	2	2	2	2	2	2	2	2	2	2	2	2	2	2	2	2	2	2	2
31	1	2	21	3	3	2		2	1	1	10	10	3	3	3	3	2	2	2	2	2	2	2	2	2	2	2	2	2	2	2	2	2	2	2	2	2	2	2	2	2	2	2	2	2	2	2	2	2
32	1	2	23	5	5	2		1	1	1	7	7	3	4	4	4	2	2	2	2	3	3	3	3	3	3	3	3	3	3	3	3	3	3	2	2	3	3	3	3	3	3	4	4	4	4	4	4	3
33	1	1	22	3	3	2		2	2	1	8	9	1	1	1	1	1	1	1	1	1	1	1	1	1	1	1	1	1	1	1	1	1	1	1	1	1	1	1	1	1	1	1	1	1	1	1	1	1
34	1	1	21	3	3	2		2	2	1	8	8	1	1	4	3	1	1	1	1	4	3	4	2	1	1	1	1	1	1	1	1	3	2	5	5	5	5	5	5	1	1	4	3	3	2	1	1	3
35	1	1	22	4	4	2		2	1	1	10	10	2	2	2	2	1	1	1	1	2	2	2	1	1	1	2	2	1	1	3	2	2	2	1	1	3	3	2	2	3	3	3	3	3	2	2	2	2
36	1	2	22	4	4	2		2	1	1	10	10	4	4	2	2	4	3	3	3	2	2	2	2	2	2	2	2	2	2	2	2	2	2	2	2	2	2	2	2	2	2	2	1	2	1	2	1	2
37	1	1	22	4	4	1	1	1	1	1	10	10	5	5	5	5	5	5	5	5	5	5	5	5	5	5	3	3	3	3	3	3	3	3	3	3	3	3	3	3	3	3	3	3	3	3	3	3	3
38	1	1	22	4	4	2		2	1	1	6	10	1	1	1	1	1	1	1	1	1	1	1	1	1	1	1	1	1	1	1	1	1	1	1	1	3	3	3	3	3	3	3	3	3	3	1	1	1
39	1	1	22	4	4	2		2	2	1	10	10	1	1	1	1	1	1	1	1	1	1	1	1	1	1	1	1	1	1	1	1	1	1	1	1	1	1	1	1	1	1	1	1	1	1	1	1	1
40	1	2	22	4	4	2		2	1	1	10	10	1	1	1	1	1	1	1	1	1	1	1	1	1	1	1	1	1	1	1	1	1	1	1	1	1	1	1	1	1	1	1	1	1	1	1	1	1
41	1	2	23	4	4	2		2	2	1	8	10	1	1	1	1	1	1	1	1	1	1	1	1	1	1	1	1	1	1	1	1	1	1	1	1	1	1	1	1	1	1	3	3	1	1	1	1	1
42	1	1	21	4	4	2		2	2	2	10	10	1	1	1	1	1	1	1	1	1	1	1	1	1	1	1	1	1	1	1	1	1	1	1	1	4	1	4	1	1	1	4	1	1	1	4	1	1
43	1	2	22	3	3	2		2	1	1	10	10	3	3	5	5	3	3	3	3	3	3	3	3	3	3	3	3	3	3	3	3	5	5	3	3	5	5	5	5	5	5	5	5	5	5	5	5	3
44	1	2	21	4	4	1	1	2	1	1	6	6	3	3	3	3	3	3	3	3	3	3	3	3	3	3	3	3	3	3	3	3	3	3	3	3	3	3	3	3	3	3	3	3	3	3	3	3	4
45	1	1	22	4	4	2		2	2	1	10	10	1	1	1	1	1	1	1	1	1	1	1	1	1	1	1	1	1	1	1	1	1	1	1	1	1	1	1	1	1	1	1	1	1	1	1	1	1
46	1	1	20	3	3	2		2	2	1	5	7	1	1	1	1	3	1	1	1	2	1	1	1	1	1	1	1	1	1	1	1	1	1	1	1	1	1	1	1	1	1	1	1	1	1	1	1	1
47	1	2	21	4	4	2		2	2	2	6	6	3	3	3	3	3	3	3	3	3	3	3	3	3	3	3	3	2	2	2	2	2	2	2	2	2	2	2	2	2	2	2	2	2	2	2	2	2
48	1	2	21	3	3	2		2	2	1	10	10	2	2	2	2	2	2	2	2	5	5	4	4	4	3	4	4	4	4	4	4	4	4	2	2	4	4	4	4	4	4	5	5	5	5	4	4	4
49	1	2	21	4	4	2		2	1	1	6	10	1	1	1	1	1	1	1	1	1	1	1	1	1	1	1	1	1	1	1	1	1	1	1	1	2	1	1	1	1	1	2	1	2	1	2	1	1
50	1	2	23	5	5	2		2	2	1	7	7	1	2	2	2	1	1	1	1	3	3	3	3	2	2	1	1	2	2	3	3	2	2	1	1	4	4	4	3	4	4	4	4	4	4	3	3	3
51	1	1	20	3	3	2		2	1	1	6	9	4	3	4	3	4	3	4	3	4	4	4	4	3	3	3	3	3	3	3	3	3	3	4	4	4	4	4	4	4	4	4	4	4	4	3	3	3
52	1	2	23	5	5	2		2	2	1	8	9	1	1	1	1	1	1	1	1	1	1	1	1	1	1	1	1	1	1	1	1	1	1	1	1	3	3	3	3	3	3	3	3	3	2	3	3	2
53	1	2	21	3	3	1	1	2	2	1	5	7	1	1	1	1	1	1	1	1	1	1	1	1	1	1	1	1	1	1	1	1	1	1	1	1	1	1	1	1	2	1	1	1	1	1	1	1	1
54	1	2	20	3	3	2		2	2	1	9	9	2	1	1	1	1	1	1	1	1	1	1	1	1	1	1	1	1	1	1	1	1	1	1	1	3	1	3	1	2	1	2	1	3	1	3	1	2
55	1	2	21	3	3	2		2	1	2	5	10	2	2	2	2	1	1	1	1	2	2	1	1	1	1	1	1	1	1	1	1	1	1	1	1	4	4	2	2	1	1	3	3	3	3	2	2	1
56	1	1	20	3	3	2		2	2	1	7	8	3	3	3	3	2	3	2	2	2	2	2	2	2	2	2	2	2	2	2	2	2	2	2	2	2	2	2	2	2	2	2	2	2	2	2	2	2
57	1	1	22	3	3	2		2	2	1	8	8	3	3	3	3	4	4	4	4	4	4	4	4	4	4	4	4	4	4	4	4	3	3	2	2	2	2	3	3	2	2	3	3	2	2	3	3	2
58	1	1	21	4	4	2		2	1	1	10	10	2	3	1	3	3	2	1	1	4	4	2	2	1	1	2	2	1	1	1	1	1	1	3	3	2	2	1	1	1	1	3	3	2	2	1	1	2
59	1	2	20	3	3	2		2	2	1	8	8	1	2	3	3	4	4	3	3	3	3	3	3	3	3	2	2	1	1	1	1	1	1	1	1	1	1	1	1	1	1	1	1	1	1	1	1	1
60	1	1	21	3	3	2		2	1	1	8	8	4	4	5	5	4	4	4	4	3	4	4	5	4	5	4	4	5	4	4	5	5	4	4	4	4	5	5	4	4	5	4	5	5	4	4	5	5
61	1	1	22	3	3	2		2	2	1	8	8	2	2	1	1	1	1	1	1	1	1	1	1	1	1	1	1	1	1	1	1	1	1	1	1	2	2	1	1	1	1	2	2	1	1	1	1	1
62	1	2	20	3	3	1	2	1	1	1	9	8	4	4	4	3	4	4	4	3	3	3	3	3	4	3	4	3	4	4	4	4	3	4	4	4	4	3	4	4	4	4	4	3	4	4	4	4	4
63	1	2	20	3	3	2		2	2	1	10	10	1	1	1	1	1	1	1	1	1	1	1	1	1	1	1	1	1	1	1	1	1	1	1	1	1	1	1	1	1	1	1	1	1	1	1	1	1
64	1	2	23	3	3	2		2	2	1	10	10	1	1	1	1	1	1	1	1	3	3	2	2	1	1	1	1	2	2	1	1	2	2	1	1	3	3	3	3	3	3	2	2	3	3	3	3	1
65	1	1	24	5	5	2		2	1	1	10	10	4	3	3	3	3	3	3	3	4	3	3	3	3	3	3	3	3	3	3	3	3	3	3	3	4	4	4	3	4	3	4	3	4	3	3	3	3
66	1	1	18	2	2	1	1	1	1	1	9	9	5	5	5	5	5	4	4	4	4	4	4	4	4	4	4	4	5	4	4	4	4	4	4	4	4	4	4	4	4	4	4	4	4	4	4	4	4
[truncated: 12 more columns]

## Sheet: label
variable name	label
k1	Knowledge mastery:	The stipulated contents and writing standards of clinical trial protocol
p1	Practical ability:	The stipulated contents and writing standards of clinical trial protocol
k2	Knowledge mastery:	The statistics of clinical trial protocol
p2	Practical ability:	The statistics of clinical trial protocol
k3	Knowledge mastery:	The submission process and material submitted to Medical Ethics Committee before starting a clinical trial
p3	Practical ability:	The submission process and material submitted to Medical Ethics Committee before starting a clinical trial
k4	Knowledge mastery:	The submission process and material submitted to Medical Ethics Committee during the clinical trial
p4	Practical ability:	The submission process and material submitted to Medical Ethics Committee during the clinical trial
k5	Knowledge mastery:	How to protect subject’s rights and interests in clinical trials
p5	Practical ability:	How to protect subject’s rights and interests in clinical trials
k6	Knowledge mastery:	Monitoring and reporting of adverse events in clinical trials
p6	Practical ability:	Monitoring and reporting of adverse events in clinical trials
k7	Knowledge mastery:	Designing a complete CRF
p7	Practical ability:	Designing a complete CRF
k8	Knowledge mastery:	The methods of transforming an original medical record to a CRF
p8	Practical ability:	The methods of transforming an original medical record to a CRF
k9	Knowledge mastery:	The standard of filling, amending, and revising a CRF
p9	Practical ability:	The standard of filling, amending, and revising a CRF
k10	Knowledge mastery:	Transforming a paper CRF to an electronic one
p10	Practical ability:	Transforming a paper CRF to an electronic one
k11	Knowledge mastery:	The storage of paper and electronic CRF
p11	Practical ability:	The storage of paper and electronic CRF
k12	Knowledge mastery:	How to use computers to randomize (use computer software to generate random sequences)
p12	Practical ability:	How to use computers to randomize (use computer software to generate random sequences)
k13	Knowledge mastery:	How to achieve blinding in clinical trials
p13	Practical ability:	How to achieve blinding in clinical trials
k14	Knowledge mastery:	How to maintain blinding during the research
p14	Practical ability:	How to maintain blinding during the research
k15	Knowledge mastery:	How to recruit subjects for clinical trials
p15	Practical ability:	How to recruit subjects for clinical trials
k16	Knowledge mastery:	How to communicate informed consent in clinical trials
p16	Knowledge mastery:	How to communicate informed consent in clinical trials
k17	Practical ability:	How to screen subjects in clinical trials
p17	Knowledge mastery:	How to screen subjects in clinical trials
k18	Practical ability:	The purpose and specific implementation steps of unblinding in clinical trials
p18	Knowledge mastery:	The purpose and specific implementation steps of unblinding in clinical trials
k19	Practical ability:	Formulating a complete SAP of a clinical trial
p19	Knowledge mastery:	Formulating a complete SAP of a clinical trial
k20	Knowledge mastery:	The establishment and management of the clinical trial database
p20	Practical ability:	The establishment and management of the clinical trial database
k21	Knowledge mastery:	Data processing and statistical analysis of clinical trials
p21	Practical ability:	Data processing and statistical analysis of clinical trials
k22	Knowledge mastery:	Interpreting of statistical analysis results in clinical trials
p22	Practical ability:	Interpreting of statistical analysis results in clinical trials
